# Supplementary material for: Transient Pinning and Pulling: A Mechanism for Bending Microtubules
Source: PLoS One. 2016 Mar 14;11(3):e0151322. doi: 10.1371/journal.pone.0151322 (PMC4790857; doi:10.1371/journal.pone.0151322)
Supplement: S1 Movie — (A) Movie of a microtubule forming local bends as it polymerizes. Corresponds to Fig 1A. (C) Movie of local bend formation by microtubule length translation from the minus end and relaxation by movement of the pinning point. Corresponds to Fig 1C. (D) Movie of local bend formation by microtubule length translation from the plus end and relaxation by translation away from the pinning point (back toward the plus end). Corresponds to Fig 1D. (ZIP) [file pone.0151322.s003.zip]

Archive with 3 entries (3 files):
- S1A Movie.mp4
- S1C Movie.mp4
- S1D Movie.mp4
